# Supplementary material for: A Ran-binding protein facilitates nuclear import of human papillomavirus type 16
Source: PLoS Pathog. 2021 May 11;17(5):e1009580. doi: 10.1371/journal.ppat.1009580 (PMC8139508; doi:10.1371/journal.ppat.1009580)
Supplement: S1 Data — (XLSX) [file ppat.1009580.s001.xlsx]

## Sheet: 1F
n1	total	IP_RanBP10	RanBP10/total	rel. Intensity
interhpase	20468480	8070326	0.394281	1
mitosis	18675874	11162761	0.59771	1.51595
n2	total	IP_RanBP10	RanBP10/total	rel. Intensity
interhpase	10091803	82121	0.0081374	1
mitosis	8276004	89536	0.0108187	1.32951
n3	total	IP_RanBP10	RanBP10/total	rel. Intensity
interhpase	18521723	377355	0.0203736	1
mitosis	15756723	342021	0.0217064	1.06541

## Sheet: 2A
rel. Infection (%)	control siRNA	siRanBP10_1	siRanBP10_2
n1	100	0.3268	34.57
n2	100	53.75	45.67
n3	100	45.68	34.92

## Sheet: 2C
	GFP	control siRNA	siRanBP10_1	siRanBP10_2
	0.0115446	1.30574	0.374911	0.0356892
	0.26613	0.868665	0.647557	0.25403
	0.113436	0.289538	0.891674	0.265151
	0.0372452	0.530285	0.601894	0.0452856
	-0.0318369	1.02963	0.264248	0.230726
	0.254877	0.862359	0.616522	0.151426
	0.493612	1.18931	0.197967	0.485017
	-0.00752598	1.14048	0.34685	0.0810128
	-0.108254	0.859178	0.906356	0.203959
	0.07153	0.751494	0.285754	0.848099
	-0.122724	1.18819	0.383795	0.404448
	0.0726651	1.46974	0.518909	0.567292
	-0.0281116	1.00409	0.868795	0.108686
	-0.00887143	0.97699	0.798426	0.439332
	0.249395	0.943913	0.855293	0.208431
	0.0631683	0.410335	0.801813	0.232116
	0.216391	0.507919	1.08185	0.514319
	-0.0321586	0.880771	1.23623	0.123147
	-0.00859175	0.833466	0.619023	1.07364
	0.181008	0.812799	0.797501	0.325154
	0.0153375	1.72486	0.868591	0.437228
	0.02438	1.46958	0.781584	0.0183899
	0.0132814	0.744409	0.892133	0.269235
	0.0666537	1.52174	0.63026	0.231366
	0.0693874	0.924715	0.629054	0.177879
	-0.0441291	1.57283	0.628431	0.613676
	-0.00713216	0.849632	0.306291	0.470561
	-0.0130108	1.38769	0.432724	0.22257
	-0.0301424	0.925235	0.486855	0.177164
	-0.00490863	1.47002	0.244579	0.234976
	0.179591	1.22645	0.295394	0.0908564
	0.0877335	0.994958	0.269686	0.00416761
	-0.00816062	1.42997	0.293345	0.224132
	-0.360475	0.806921	0.537599	0.145178
	0.0538211	0.887434	0.379147	0.274869
	-0.0185146	0.987897	0.271984	0.25122
	-0.0162718	1.26663	0.687963	0.650331
	-0.0609545	0.836781	0.650742	0.105666
	-0.0401642	0.50735	0.659992	0.248219
	-0.0155703	0.54812	0.527166	0.334582
	-0.00507325	0.789585	0.604452	0.967715
	0.00151524	2.0049	0.698697	0.195163
	0.0105238	1.35822	0.561022	0.199092
	-0.00122033	1.23711	0.487517	0.573067
	0.00122033	0.737433	2.04227	0.398993
	-0.0456064	1.03232	1.27413	0.483027
	-0.0385878	0.874961	1.26783	0.703611
	0.0928608	0.939075	0.514059	0.49325
	0.242396	1.01927	0.648408	0.366372
	-0.0124055	0.846609	0.222189	0.515192
	-0.0228114	1.79099	0.225486	0.75123
	-0.0248462	0.509648	0.409371	0.595213
	-0.029897	1.09986	0.207596	0.534343
	0.0207231	1.5285	0.547034	0.389827
	0.0937927	1.36066	0.190156	0.136163
	-0.00897075	0.987022	0.360121
	0.1243	1.13234	0.179936
	0.0463894	1.29954	0.641455
	0.162374	0.716376	0.583129
	0.0831706	1.07988	0.288357
	-0.00667289	0.995911	0.267553
	0.204678	1.51464	0.4552
	0.020507	1.30924	0.534025
	-0.00162012	1.28786	0.243686
	-0.292689	1.46306	0.310799
	-0.00926386	1.01313	0.283421
			0.731544
			0.425316
			0.612379

## Sheet: 3B
control siRNA	vDNA % in nucleus	vDNA % in P230		siRanBP10 #1	vDNA % in nucleus	vDNA % in P230
1	0.476	0.2434		1	0.1278	0.4564
2	0.7083	0.0536		2	0.1098	0.4134
3	0.712	0.0363		3	0.2078	0.3787
4	0.5474	0.0868		4	0.2217	0.3491
5	0.5266	0.1421		5	0.096	0.4395
6	0.6928	0.0568		6	0.0897	0.4251
7	0.6963	3.39%		7	0.0742	0.4453
8	0.4388	0.0199		8	0.138	0.3805
9	0.3628	0.0417		9	0.0672	0.3743
10	0.685	0.0346		10	0.157	0.3813
11	0.5855	0.0699		11	0.0865	0.5026
12	0.4858	0.0605		12	0.0838	0.4658
13	0.6028	0.104		13	0.0933	0.6205
14	0.5334	0.1452		14	0.1308	0.3988
15	0.5597	0.0899		15	0.0858	0.4845
16	0.7097	0.0171		16	0.1162	0.4938
17	0.5454	0.1559		17	0.1225	0.3505
18	0.5227	0.1423		18	0.1141	0.3415
19	0.7147	0.0077		19	0.1138	0.365
20	0.6453	0.1559		20	0.0607	0.3427
21	0.7129	0.1239		21	0.0791	0.5174
22	0.6547	0.1392		22	0.0765	0.6131
23	0.6589	0.1259		23	0.1043	0.5873
24	0.5106	0.1979		24	0.0711	0.6059
25	0.6231	0.1296		25	0.1083	0.5238
26	0.645	0.1657		26	0.0712	0.5114
27	42.37%	0.1436		27	0.1438	0.4085
28	0.6332	0.1551		28	0.1736	0.4042
29	0.5899	0.0443		29	0.1553	0.4675
30	0.6762	0.0197		30	0.1231	0.4223
31	0.5983	0.0919		31	0.0591	0.5289
32	0.6412	0.0435		32	0.0577	0.6267
33	0.6311	0.0221		33	0.1045	0.5253
34	0.5859	0.03		34	0.1398	0.2732
35	0.4998	0.0169		35	0.1447	0.5547
36	0.7079	0.0026		36	0.1526	0.3073
37	0.6357	0.0494		37	0.06	0.4877
38	0.7027	0.0362		38	0.1078	0.3194
39	0.615	0.041		39	0.075	0.3493
40	0.546	0.0579		40	0.1054	0.4457

## Sheet: 3D
	control siRNA	siRanBP10
	0.1959	0.06
	0.3789	0.0551
	0.1529	0.0469
	0.2657	0.0612
	0.1453	0.0392
	0.1162	0.1008
	0.3434	0.2027
	0.0716	0.1233
	0.3457	0.1846
	0.2948	0.0731
	0.2855	0.103
	0.2623	0.1115
	0.3546	0.0923
	0.2867	0.0946
	0.3863	0.0699
	0.3304	0.0454
	0.3805	0.083
	0.4185	0.1166
	0.3384	0.0954
	0.4925	0.0605
	0.411	0.0997
	0.3241	0.1
	0.4037	0.0405
	0.4184	0.0401
	0.5057	0.0529
	0.3697	0.0864
	0.4084	0.0407
	0.3467	0.0397
	0.3651	0.1136
	0.4334	0.1022
	0.4228	0.1341

## Sheet: 3E
	% in PM		% in MTOC
	control siRNA	siRanBP10	control siRNA	siRanBP10
	0.29314	0.393863	0.16962	0.261703
	0.308192	0.1759	0.0943886	0.345319
	0.309215	0.193688	0.129013	0.23232
	0.26756	0.622757	0.115873	0.144202
	0.237878	0.638021	0.0610046	0.0900634
	0.246089	0.73588	0.0244581	0.0552646
	0.271428	0.623974	0.0572901	0.143919
	0.318096	0.378787	0.0548201	0.206291
	0.640671	0.766267	0.0725762	0.0566738
	0.386381	0.889842	0.110033	0.0586204
	0.270288	0.813213	0.0417707	0.0240288
	0.528918	0.469201	0.0339925	0.111034
	0.3144	0.490946	0.0322716	0.118837
	0.345958	0.716841	0.0554175	0.190764
	0.33203	0.823201	0.0671644	0.164907
	0.25876	0.615346	0.0735265	0.0975673
	0.394623	0.435106	0.0603956	0.205716
	0.231787	0.402754	0.0375196	0.288527
	0.320674	0.462604	0.039039	0.169633
	0.584042	0.631968	0.02954	0.0826484
	0.347192	0.562426	0.0879205	0.0916005
	0.369458	0.50113	0.0565778	0.09801
	0.457591	0.672739	0.0799039	0.116671
	0.309655	0.796437	0.044693	0.144289
	0.376001	0.7076	0.122178	0.10595
	0.61295	0.574982	0.0787651	0.200729
	0.283212	0.339636	0.0807559	0.264443
	0.32351	0.767472	0.0999542	0.138658
	0.236188	0.746506	0.0875627	0.129915
	0.164487	0.346635	0.0820414	0.0973865

## Sheet: 3G
	vDNA/MT	mito/MT	vDNA/RanBP10	vDNA/mito
	0.3442	0.1254	0.2186	0.0061
	0.2483	0.0517	0.2313	0.006
	0.3505	0.0268	0.3409	0
	0.3948	0.1452	0.3392	0.034
	0.2853	0.0406	0.1936	0.0286
	0.2568	0.033	0.1756	0
	0.2405	0.0877	0.2029	0
	0.3624	0.049	0.1865	0.0165
	0.2661	0.0696	0.2118	0
	0.2725	0.0613	0.2358	0
	0.1765	0.0456	0.3049	0.0176
	0.2586	0.1123	0.3762	0
	0.2638	0.0576	0.2716	0.0152
	0.3328	0.0358	0.1514	0
	0.2478	0.0841	0.2027	0
	0.2152	0.0521	0.2616	0
	0.2632	0.0964	0.2357	0
	0.445	0.0378	0.2924	0.0229
	0.1922	0.0679	0.2514	0.0563
	0.3287	0.1373	0.253	0
	0.1907	0.0706	0.2058	0.0112
	0.3021	0.047	0.249	0
	0.2592	0.1192	0.152	0
	0.3922	0.081	0.2864	0
	0.3641	0.0484	0.2123	0
	0.3398	0.0232	0.2272	0
	0.281	0.1105	0.215	0.0165
	0.2566	0.0525	0.1332	0
	0.4472	0.0375	0.125	0.0277
	0.3223	0.024	0.1501	0
	0.2516	0.1259	0.1463	0.0246

## Sheet: 5A
rel. Infection (%)	n1	n2	n3	avg.
control siRNA	1	1	1	1
siKPNA2_1	0.123378	0.144532	0.161934	0.143281
siKPNA2_2	0.49574	0.424585	0.412585	0.444303

## Sheet: 5C
	control siRNA	siKPNA2_1	siKPNA2_2
	1.40108	0.159478	0.840658
	1.08412	0.234122	0.394341
	1.15407	0.249841	0.339275
	1.00846	0.230503	0.116114
	0.834993	0.275813	0.608207
	0.637019	0.598999	0.378885
	1.05939	0.228453	0.491877
	1.14089	0.19758	0.18694
	1.24963	0.176499	0.238809
	1.57652	0.161117	0.066736
	0.567639	0.0513813	0.495039
	1.41575	0.0293962	0.17209
	0.501772	0.123079	0.149074
	1.06753	0.238566	0.151236
	0.966309	0.266922	0.140461
	1.66495	0.125885	0.225085
	0.456286	0.306817	0.256944
	0.831729	0.361419	0.346164
	1.61593	0.543945	0.394608
	0.912033	0.39444	0.646579
	0.885393	0.475927	0.6106
	0.753585	0.108128	0.15878
	0.891624	0.0779494	0.455632
	1.32418	0.268145	0.123394
	0.506262	0.334461	0.205331
	1.13571	0.427576	0.452968
	1.39964	0.221741	0.107608
	0.866989	0.187362	0.198423
	0.656666	0.131972	0.865665
	0.678415	0.0426779	0.818618
	0.690986	0.223513	0.614698
	0.390787	0.555436	0.574638
	0.554774	0.13711	0.229825
	0.880818	0.0882364	0.687423
	0.564793	0.139236	0.284147
	1.12428	0.686489	0.358184
	0.656534	0.546762	0.355257
	1.35	0.272514	0.830009
	1.31764	0.0870324	0.412859
	1.40221	0.0389838	0.17589
	0.824162	0.152252	0.480251
	1.06734	0.213387	0.150982
	1.043	0.533327	0.307798
	0.587901	0.220597	0.141552
	0.77387	0.419602	0.567366
	1.05736	0.277962	0.513554
	0.953493	0.392372	0.241586
	1.53891	0.217877	0.222392
	1.10723	0.236506	0.395521
	0.693894	0.243198	0.468249
	0.909451	0.164864	0.200371
	1.29381	0.796206	0.262292
	1.24884	0.601728	0.237032
	1.04184		0.650487
	1.29154		0.367949
	0.713127		0.54054
	0.7429
	0.820879
	0.991544
	0.859487
	0.847387
	1.14881
	0.675403
	1.10317
	0.163424
	1.19909
	1.25253
	1.22618
	1.34487
	1.07961

## Sheet: 5E
	control siRNA		siKPNA2
	nucleus	P230	nucleus	P230
	0.7066	0.0048	0.2877	0.2428
	0.723	0.0327	0.2286	0.2083
	0.3971	0.0128	0.2529	0.2106
	0.6123	0.0318	0.1834	0.2597
	0.7547	0.0062	0.1594	0.2623
	0.7172	0.0418	0.1546	0.2769
	0.5744	0.1065	0.1756	0.3149
	0.6198	0.0807	0.4092	0.1281
	0.6687	0.072	0.1697	0.345
	0.5285	0.1103	0.1916	0.289
	0.4089	0.0168	0.1713	0.2255
	0.3602	0.0731	0.1787	0.3043
	0.4736	0.1382	0.4358	0.2439
	0.6104	0.0276	0.1967	0.2314
	0.6158	0.0224	0.2807	0.2104
	0.7094	0.057	0.2857	0.2382
	0.4297	0.102	0.4783	0.2178
	0.4391	0.0642	0.1418	0.2775
	0.5408	0.0557	0.1704	0.3228
	0.6178	0.113	0.1501	0.3925
	0.6143	0.0915	0.132	0.4704
	0.5963	0.1086	0.1062	0.2989
	0.6409	0.1816	0.1961	0.1789
	0.4792	0.1212	0.1531	0.5258
	0.5871	0.1121	0.1333	0.4459
	0.5335	0.0836	0.1217	0.3814
	0.5591	0.0727	0.1339	0.4351
	0.4764	0.0541	0.1637	0.4016
	0.5897	0.0896	0.3969	0.1533
	0.6258	0.0726	0.1387	0.2809
			0.1398	0.4699
			0.146	0.2736
			0.1012	0.2554

[truncated: 17 more sheets: 6A, 6B, 6E, 6F, 6I, 7A, 7C, 7E, 7H, S1B, S2B, S4B, S5A, S5B, S5C, S6C, S7]
